# Supplementary material for: Identifying Potent Nonsense-Mediated mRNA Decay Inhibitors with a Novel Screening System
Source: Biomedicines. 2023 Oct 16;11(10):2801. doi: 10.3390/biomedicines11102801 (PMC10604367; doi:10.3390/biomedicines11102801)
Supplement: Supplementary file 1 [file biomedicines-11-02801-s001.zip]

Archive with 1 entries (1 files):
- biomedicines-2632802-supplementary.pdf
